# Supplementary material for: Novel Small Multilamellar Liposomes Containing Large Quantities of Peptide Nucleic Acid Selectively Kill Breast Cancer Cells
Source: Cancers (Basel). 2022 Sep 30;14(19):4806. doi: 10.3390/cancers14194806 (PMC9564164; doi:10.3390/cancers14194806)
Supplement: Supplementary file 1 [file cancers-14-04806-s001.zip]

Archive with 1 entries (1 files):
- cancers-1899272-supplementary.pdf
